# Supplementary material for: First wild boar density data from Araucaria forest in Patagonian Andes
Source: PeerJ. 2025 Feb 17;13:e18951. doi: 10.7717/peerj.18951 (PMC11841585; doi:10.7717/peerj.18951)
Supplement: Supplemental Information 1 — All data of images of wild boar captured by the camera traps between March 2020 to April 2022. [file peerj-13-18951-s001.r]

#Libraries in use
library(readxl)
library(activity)
library(dplyr)
library(ggplot2)
#install.packages("devtools")
library(devtools)
#install_github("PabloPalencia/trappingmotion")
#install.packages("remotes")
library(remotes)
remotes::install_github("PabloPalencia/trappingmotion")
library(trappingmotion)
install.packages("pgirmess")
library(pgirmess)
install.packages("dunn.test")
library(dunn.test)

#change user directory with file.choose command

file.choose()

#in the user console appears the file route, copy the file rute in read_excel.... and sheet = "seasonpuesco"
seasonpuesco <- read_excel("C:/Users/pgadi/OneDrive - Universidad de Concepción/Con Skewes/Camaras trampas jabalies/paper dens codigos english oct 24/activity_season_year.xlsx", 
                                               range="A1:Q306" , sheet = "seasonpuesco")
View(seasonpuesco)


#ACTIVITY BY SEASON/YEAR: C20,C21, W20, W21, W22

tE <- 2*pi*seasonpuesco$time
tC <- 2*pi*seasonpuesco$time[seasonpuesco$COLDWARM=="C20" |seasonpuesco$COLDWARM=="C21" ]
tW <- 2*pi*seasonpuesco$time[seasonpuesco$COLDWARM=="W20" | seasonpuesco$COLDWARM=="W21" | seasonpuesco$COLDWARM=="W22"]

fE <- fitact(tE, sample="data", reps=10)
fC <- fitact(tC, sample="data", reps=10)
fW <- fitact(tW, sample="data", reps=10)


fE@act
fC@act
fW@act

plot(fE, main = "Activity Emptire")
plot(fC, main = "Activity Could")
plot(fW, main = "Activity Warm")

compareAct(list(fC,fW))


compareCkern(fC,fW, reps = 1000)


#SPEED BY SEASON

#select season

iC <- seasonpuesco$COLDWARM=="C20" | seasonpuesco$COLDWARM == "C21"
iW <- seasonpuesco$COLDWARM=="W20" | seasonpuesco$COLDWARM == "W21" | seasonpuesco$COLDWARM == "W22"
iE <- seasonpuesco$COLDWARM=="C20" | seasonpuesco$COLDWARM == "C21" | seasonpuesco$COLDWARM=="W20" | seasonpuesco$COLDWARM == "W21" | seasonpuesco$COLDWARM == "W22"

#Descriptive statistics of speed
summary(seasonpuesco$SPEED1[iC])
summary(seasonpuesco$SPEED1[iW])
summary(seasonpuesco$SPEED1[iE])


#histograms
hist(seasonpuesco$SPEED1[iW], breaks = 10)
hist(seasonpuesco$SPEED1[iC], breaks = 10)
hist(seasonpuesco$SPEED1[iE], breaks = 10)


###Compare speed (Kruskall Wallis)

kruskalmc(seasonpuesco$SPEED1 , seasonpuesco$COLDWARMSEASON, data = seasonpuesco)
kruskalmc(SPEED1 ~ COLDWARMSEASON, data = seasonpuesco, p.adj = "bonferroni")

boxplot(SPEED1 ~ COLDWARMSEASON, data = seasonpuesco)
kruskal.test(SPEED1 ~ COLDWARMSEASON, data = seasonpuesco)
dunn.test(seasonpuesco$SPEED1, seasonpuesco$COLDWARMSEASON, kw=FALSE, method="bonferroni")


wilcox_test <- wilcox.test(grupo1, grupo2, paired = TRUE)

#Regresion speed/time
#C
spC <- log(seasonpuesco$SPEED1[iC])
tmC <- seasonpuesco$time[iC]*2*pi
modC<- fitlincirc(tmC ,spC ,reps=1000)

plot(modC, CircScale=24, xaxp=c(0,24,4),
     xlab="Time", ylab="log(speed m/s)")
legend(8,-3, c("Fitted speed", "Null CI"), col=1:2, lty=1:2)
title(main = "modC")

#W
spW <- log(seasonpuesco$SPEED1[iW])
tmW <- seasonpuesco$time[iW]*2*pi
modW<- fitlincirc(tmW ,spW ,reps=1000)

plot(modW, CircScale=24, xaxp=c(0,24,4),
     xlab="Time", ylab="log(speed m/s)")
legend(8,-3, c("Fitted speed", "Null CI"), col=1:2, lty=1:2)
title(main = "modW")

# Speed day range se

##for dayrange C
meanspc<-mean(seasonpuesco$SPEED1[seasonpuesco$COLDWARMSEASON=="cold"])
sec<-(sd(seasonpuesco$SPEED1[seasonpuesco$COLDWARMSEASON=="cold"]))/(sqrt(length(seasonpuesco$SPEED1[seasonpuesco$COLDWARMSEASON=="cold"])))
speed_datac<-data.frame(c(meanspc) , c(sec) , c(length(seasonpuesco$SPEED1[seasonpuesco$COLDWARMSEASON=="cold"]))) 
dayrange(fC@act[1],fC@act[2],speed_datac)

##for dayrange W
meanspw<-mean(seasonpuesco$SPEED1[seasonpuesco$COLDWARMSEASON=="warm"])
sew<-(sd(seasonpuesco$SPEED1[seasonpuesco$COLDWARMSEASON=="warm"]))/(sqrt(length(seasonpuesco$SPEED1[seasonpuesco$COLDWARMSEASON=="warm"])))
speed_dataw<-data.frame(c(meanspw) , c(sew) , c(length(seasonpuesco$SPEED1[seasonpuesco$COLDWARMSEASON=="warm"]))) 
dayrange(fW@act[1],fW@act[2],speed_dataw)

##for dayrange E
meanspe<-mean(seasonpuesco$SPEED1)
see<-(sd(seasonpuesco$SPEED1))/(sqrt(length(seasonpuesco$SPEED1)))
speed_datae<-data.frame(c(meanspe) , c(see) , c(length(seasonpuesco$SPEED1))) 
dayrange(fE@act[1],fE@act[2],speed_datae)


##for dayrange C21
meanspc21<-mean(seasonpuesco$SPEED1[seasonpuesco$COLDWARM=="C21"])
sec21<-(sd(seasonpuesco$SPEED1[seasonpuesco$COLDWARM=="C21"]))/(sqrt(length(seasonpuesco$SPEED1[seasonpuesco$COLDWARM=="C21"])))
speed_datac21<-data.frame(c(meanspc21) , c(sec21) , c(length(seasonpuesco$SPEED1[seasonpuesco$COLDWARM=="C21"]))) 
dayrange(fC21@act[1],fC21@act[2],speed_datac21)

##for dayrange W20
meanspW20<-mean(seasonpuesco$SPEED1[seasonpuesco$COLDWARM=="W20"])
seW20<-(sd(seasonpuesco$SPEED1[seasonpuesco$COLDWARM=="W20"]))/(sqrt(length(seasonpuesco$SPEED1[seasonpuesco$COLDWARM=="W20"])))
speed_dataW20<-data.frame(c(meanspW20) , c(seW20) , c(length(seasonpuesco$SPEED1[seasonpuesco$COLDWARM=="W20"]))) 
dayrange(fW20@act[1],fW20@act[2],speed_dataW20)

##for dayrange W21
meanspW21<-mean(seasonpuesco$SPEED1[seasonpuesco$COLDWARM=="W21"])
seW21<-(sd(seasonpuesco$SPEED1[seasonpuesco$COLDWARM=="W21"]))/(sqrt(length(seasonpuesco$SPEED1[seasonpuesco$COLDWARM=="W21"])))
speed_dataW21<-data.frame(c(meanspW21) , c(seW21) , c(length(seasonpuesco$SPEED1[seasonpuesco$COLDWARM=="W21"]))) 
dayrange(fW21@act[1],fW21@act[2],speed_dataW21)

##for dayrange W22
meanspW22<-mean(seasonpuesco$SPEED1[seasonpuesco$COLDWARM=="W22"])
seW22<-(sd(seasonpuesco$SPEED1[seasonpuesco$COLDWARM=="W22"]))/(sqrt(length(seasonpuesco$SPEED1[seasonpuesco$COLDWARM=="W22"])))
speed_dataW22<-data.frame(c(meanspW22) , c(seW22) , c(length(seasonpuesco$SPEED1[seasonpuesco$COLDWARM=="W22"]))) 
dayrange(fW22@act[1],fW22@act[2],speed_dataW22)
