# Supplementary material for: First wild boar density data from Araucaria forest in Patagonian Andes
Source: PeerJ. 2025 Feb 17;13:e18951. doi: 10.7717/peerj.18951 (PMC11841585; doi:10.7717/peerj.18951)
Supplement: Supplemental Information 2 — Respondent script for statistics. [file peerj-13-18951-s002.xlsx]

## Sheet: REM corrected oct2024
																				CT DAY for each CT
		Year	Camera	ene	feb	mar	abr	may	jun	jul	ago	sept	oct	nov		dic	suma		feb dic 2020
	1	2020	P1	31	28	31	30	31	30			6	31	30		31	279		2241
	2	2020	PA2	31	4	6						6	31	30		31	139
	3	2020	P2		23	31	30	31	30	31	31	24					231
	4	2020	P3		23	31	30	31	30	31	31	30	31	30		31	329
	5	2020	P5		23	31	30	8									92
	6	2020	P6		23	31	30	31	30	31	31	24					231
	7	2020	P7		23	31	30	31	30	31	31	24					231
	8	2020	P8		23	31	30	31	30	31	31	30	31	30		31	329
	9	2020	Mom2		23	31	30	31	30	31	31	30	31	30		31	329
	10	2020	Mom3		23	31	30	31	30	31	31	30	31	30		31	329	2519
						285	270	256	240	217	217	204	186	180		186			2241
	1	2021	P1	31	28	31	30	31	30	31	31	30	9	falla		falla	282
	2	2021	PA2	31	28	31	30	31	30	31	31	30	31	30		31	304
	3	2021	P22		25	31	30	31	30	31	31	30	31	30		31	270
	4	2021	P3	31	28	31	30	31	30	31	31	30	20	sr		sr	293
	5	2021	P5						23	31	31	30	31	30		31	146
p11 p10 vergessen	6	2021	P62										9	30		31	9
	7	2021	P72		25	31	30	31	30	31	31	30	21	retiro		retiro	260
	8	2021	P74										9	30		31
	9	2021	P82		25	31	30	31	30	31	31	30	21	retiro		retiro	260
	10	2021	P9		25	31	30	31	30	31	31	30	31	30		31	270	1812
	11	2021	P10										falla	falla		falla			2478
	12	2021	P11										9	falla		falla			feb a dic 2020
				93	184	217	210	217	233	248	248	240	222	180		186
	1	2022	P1	31	falla	falla	falla	falla	31
	2	2022	P22	31	28	31	30	31	151
	3	2022	P3	0	0	31	30	31	92			DAY RANGE COT 2024 NEW RESULTS FOR ACTIVITY						DAY RANGE
	4	2022	P5	31	28	31	30	31	151				AVTIV	SPEED	act hr	ms a Km	km/day	excelente es == a lo que sacó el ACTIVITY con R
	5	2022	P62	31	28	31	30	31	151			entire	0.475	0.2776	11.4	0.999	11.3886
	6	2022	P74	31	28	31	30	31	151			cold	0.45	0.2978	10.8	1.072	11.5776
	7	2022	P9	31	28	31	30	5	125			warm	0.426	0.2703	10.224	0.972	9.93773
	8	2022	P11	falla	falla	18	16	falla	34
	9	2022	PA2	31	28	31	30	31	151
	1037			217	168	235	226	191	1037
				217	168	235	226	191
											1037
		RECALIBRATED BY O.SKEWES 16/08/2023																																												,
			may20_apr22	year 2020	2021	active 22	sum pics		sum wb pics 30min	group size average	num wb	distance average	days active wet season 20	days active dry season 20/21		days active wet season 21	days active dry season 21/22	sum wb pics wet season 20	sum wb pics dry season 20/21	sum wb pics wet season 21	sum wb pics dry season 21/22	sum wb wet season 20	sum wb dry season 20/21	sum wb wet season 21	sum wb dry season 21/22	average group size wet season 20	average group size dry season 20/21	average group size wet season 21	average group size dry season 21/22
		p1	472	159	282	31			38	3	96	6	98	181		162	31	9	27	2	0	28	61	7	0	3.1	2.26	3.5	n
		p2	598	147	331	120			47	2	91	7.8	147	86		184	181	2	18	8	18	33	31	23	34	16.5	1.72	2.86	1.89
		pa2	583	98	365	120			29	1	41		37	181		184	181	3	24	0	2	3	34	0	4	1	1.42		2
		p3	610	245	304	61			54	3	137	7.4	184	181		153	61	0	25	15	14	0	75	24	38	n	3	1.6	2
		p5	304	8	176	120			48	2	109	3.8	8	0		146	181	0	0	11	37	0	0	29	80	n	n	2.63	2.12
		p6	337	147	70	120			38	2	90	4.5	147	0		9	181	1	0	0	29	1	0	0	81	1	n	n	2.79
		p7	598	147	331	120			17	2	34	3.5	147	86		183	181	0	1	0	15	0	1	0	30	n	1	n	2
		p8	505	245	260	0			13	2	29	6.5	184	167		174	0	7	2	1	0	7	11	5	0	1	5.5	5	n
		p9	451	0	331	120			15	2	25	3.5	0	86		184	181	0	4	5	6	0	7	8	10	n	1.75	1.6	1.67
		mom3	245	245	0	0			9	2	21	5.6	184	61		0	0	5	1	0	0	17	1	0	0	3.4	1	n	n
		SUM	4703	1441	2450	812	4703		308			5.4
														Ct´s days		ALL	COLD	WRM
		THIS IS THE NUCLEUS OF DENSITY												mom3		245	184	61	245
														P1		472	260	212	472
	In green = individual D			Mean ipalid blue = collective D										P2		598	331	267	598
		With new activity index and speed calculation. October 2024									in red & yellow changed cot 2024			P3		610	368	242	610
														P5		304	123	181	304
		COLD20-21												P6		337	156	181	337
		PUESCO density by REM												P7		598	331	267	598
		cam ID	PA2	P1	P2	P3	P5	P6	P7	P8	P9	MOM3	COLLECTIVE	P8		505	358	147	505	AÑO	Conos_Arbol	Kilos x hectárea
		number of days	221	260	331	368	123	156	331	358	184	184	2516	P9		451	184	267	451	2015	3	57
		sum of pics y	4	14	9	15	19	6	0	8	5	8	88	PA2		583	221	362	583	2016	30	514
		radius r [km]	0.008	0.008	0.008	0.008	0.008	0.008	0.008	0.008	0.008	0.008	0.008		0.0349762		2454	2187		2017	0,4	6,5
		detection angle in °	42.46	42.46	42.46	42.46	42.46	42.46	42.46	42.46	42.46	42.46					4641			2018	8	125
		detection angle in rad	0.741	0.741	0.741	0.741	0.741	0.741	0.741	0.741	0.741	0.741	0.741	Stand Dev	St Error	median				2019	21	300
		mean group size g	1	4.07	2.67	2.6	2.47	1	0	1.5	1.6	2.63	2.3	1.15952	0.366673	2.035				2020	32	450
		daily distance v [km/24h]	11.59	11.59	11.59	11.59	11.59	11.59	11.59	11.59	11.59	11.59	11.59	1.87244e-15	5.92119e-16						2021	6,5	155
		pi	3.14159	3.14159	3.14159	3.14159	3.14159	3.14159	3.14159	3.14159	3.14159	3.14159	3.14159
		density	0.223736	2.70905	0.897415	1.31004	4.71642	0.475438	0	0.414348	0.537452	1.4135	0.994414	1.26974	102.96					mean	median	SD	SE	Coef Var
									IC sup	1.93658		SD	1.44212						coñd	2.3	2.035	1.15952	0.366673	56.979
									IC inf	0.0522468		IC 95%	0.942167	1.23822	el IC95%=SE*1.96				warm	2	1.84	0.637718	0.201664	34.6586
												coef var	145.022		por eso se le resta y suma a ma media			¿Cómo se calcula el CV?	all	2.1	1.98	0.432544	0.136782	21.8457
		WARM 20/21										Standard error	0.456038		Encounter rate y x más 17%			CV = desviación estándar / media aritmética x 100
		PUESCO density by REM													cold	wrm	entire
		cam ID	PA2	P1	P2	P3	P5	P6	P7	P8	P9	MOM3	COLLECTIVE	density porb	1.16346	3.06427	1.67756
		number of days	362	212	267	242	181	181	267	147	267	61	2187					Study Site	Country	y/t	v(km/day)	r (m)	rad	density	se	CV in %	N o Sequences
		sum of pics y	26	28	36	58	49	49	23	3	9	1	282					sequences Vedat de caça de la Vall de Ransol	Andorra	0.01	8.74	8.09	0.55	0.193	0.14	70.17	104
		radius r [km]	0.008	0.008	0.008	0.008	0.008	0.008	0.008	0.008	0.008	0.008	0.008	0.128944				Game manag. unit 8	Belgium	0.44	9.76	5.95	0.8	8.6	2.93	34.06	697
		detection angle in °	42.46	42.46	42.46	42.46	42.46	42.46	42.46	42.46	42.46	42.46	0					Romanija	Bosnia Herzogovnia	0.1	6.67	7.98	0.75	2.23	1.6	73.07	27
		detection angle in rad	0.741	0.741	0.741	0.741	0.741	0.741	0.741	0.741	0.741	0.741	0.741	Stand Dev	St Error			Voden-Iri Hisar	Bulgaria	0.22	10.57	4.81	1.13	4.38	1.84	42	809
		mean group size g	1.5	2.21	1.78	2.6	2.06	1.9	1.7	3.33	1.7	1	2	0.637718	0.201664			The Bohemian Switzerland Nat. Park	Cez Republic					1.24		28.8
		daily distance v [km/24h]	9.96	9.96	9.96	9.96	9.96	9.96	9.96	9.96	9.96	9.96	14.1	median	1.84			Marais Noir St.Coulban	France	0.25	14.65	7.65	0.77	2.61	1.3	49.63	112
		pi	3.14159	3.14159	3.14159	3.14159	3.14159	3.14159	3.14159	3.14159	3.14159	3.14159	3.14					Gemenc	Hungary	0.76	29.76	7.36	0.72	8.07	5.72	71.5	746
		density	1.5497	4.19861	3.45225	8.9635	8.02188	7.39882	2.10648	0.977552	0.824274	0.23581	2.61904	3.77289				Ramat Hanadiv Nat.P.	Israel	0.52	6.26	5.11	1.23	20.88	9.1	44	365
												IC sup	4.63447	SD	3.25178			La Mandria	Italy	1.34	13.25	7.07	0.96	15.26	2.41	15.79	1569
								1.36693				IC inf	0.603603	IC 95%	2.01543			Alpe di Catenaia	Italy	1.43	8.24	7.62	0.77	25.83	6.97	27	1300
		ALL TOGETHER												Coef var	124.159			CACN1/Val Maira	Italy	0.18	4.03	5.02	1.1	10.09	3.37	33.39	145
		PUESCO density by REM												Standard Error	1.0283			Model territory	Lithuania	0.33	1.56	4.41	1.21	0.52	1.42	35.16	44
		cam ID	PA2	P1	P2	P3	P5	P6	P7	P8	P9	MOM3	COLLECTIVE					Orjen Mountain	Montenegro	0.2	10.47	6.28	0.79	2.85	1.68	58.82	96
		number of days	583	472	598	610	304	337	598	505	451	245	4703					Central Veluwe	Netherlands	0.2	22.52	6.58	0.81	2.05	1.02	50	334
		sum of pics y	30	42	45	73	68	55	23	11	14	9	370					Białowieża Forest	Poland	0.1	27.2	7.02	0.86	0.42	0.26	61	71
		radius r [km]	0.008	0.008	0.008	0.008	0.008	0.008	0.008	0.008	0.008	0.008	0.008					Castreja	Portugal	0.08	2.72	8.71	0.73	6.39	2.65	41.44	87
		detection angle in °	46.54	46.54	46.54	46.54	46.54	46.54	46.54	46.54	46.54	46.54						Lombada	Portugal	0.04	6.6	5.18	0.73	2.79	1.12	40.12	90
		detection angle in rad	0.741	0.741	0.741	0.741	0.741	0.741	0.741	0.741	0.741	0.741	0.741	Stand Dev	St Error			Murça	Portugal	0.05	6.55	6.98	0.73	2.07	0.77	37.13	74
		mean group size g	1.4	2.83	1.96	2.4	2.18	1.8	1.7	2	1.64	2.44	2.1	0.432544	0.136782			Castelo Melhor	Portugal	0.05	9.19	4.08	0.73	1.95	0.74	38.14	70
		daily distance v [km/24h]	11.39	11.39	11.39	11.39	11.39	11.39	11.39	11.39	11.39	11.39	16.5	median	1.98			Cubeira	Portugal	0.15	9.08	6.78	0.73	6.75	1.46	21.67	183
		pi	3.14159	3.14159	3.14159	3.14159	3.14159	3.14159	3.14159	3.14159	3.14159	3.14159	3.14					Tolosa	Portugal	0.07	9	6.63	0.73	2.92	0.86	29.55	61
		density	0.906166	3.16753	1.85522	3.6127	6.13365	3.69515	0.822437	0.547972	0.640357	1.12744	1.43381	MEAN	2.25086			Arrábida	Portugal	0.2	5.14	5.87	0.73	18.45	6.36	34.46	186
												SD	1.84444	SD	1.84444				Portugal	0.19	3.84	7.97	0.73	19.95	8.42	42.21	122
										IC sup	2.57699	IC 95%	1.14318	IC 95%	1.14318			Bicas da Serra	Portugal	0.13	4.04	6.3	0.69	16.26	6.45	39.65	99
		DRY SEASON 21/22								IC inf	0.290638	Coef Var	128.639	Coef Var	81.9438			ZCA Santulhão	Portugal	0.06	6.71	5.73	0.74	1.8	1.08	59.82	46
		PUESCO density by REM										Standard error	0.583263	Standard error	0.583263			Studenica	Serbia	0.17	11.37	7.56	0.81	2.2	1.05	47.78	113
		cam ID	PA2	P1	P2	P3	P5	P6	P7	P8	P9	MOM3	IC supo	2.57699				Javorie	Slovakia	0.22	9.83	5.33	0.74	4.73	2.18	46	253
		number of days	181	31	181	61	181	181	181	0	81	0	IC inf	0.290638				Rižana	Slovenia	0.41	7.98	5.2	0.79	11.12	4.34	39.08	342
		sum of pics y	2	0	18	14	37	29	15	0	6	0			mena of indiv D	collective D	% difference	Vrhe Vrabče	Slovenia	0.33	8.48	6.12	0.82	7.13	2.49	35	161
		radius r [km]	0.008	0.008	0.008	0.008	0.008	0.008	0.008	0.008	0.008	0.008		All seasons 202-2022	2.25086	1.43381	-0.362993	Cabanes-Torreblanca	Spain	1.57	5.86	7.41	0.73	41.55	16.13	38.81	598
		detection angle in °	46.54	46.54	46.54	46.54	46.54	46.54	46.54	46.54	46.54	46.54		Warm 2020-2021	3.77289	2.61904	-0.305827	Parque Nac. Doñana	Spain					2.05		38
		detection angle in rad	0.618	0.618	0.618	0.618	0.618	0.618	0.618	0.618	0.618	0.618		Cold 20-21	1.26974	0.994414	-0.216836	Riofrio	Spain	0.16	6.32	6.01	0.73	4.88	1.9	38.93	120
		mean group size g	2	0	1.89	2.71	2.12	2.79	2	0	1.67	0						Arriola	Spain	0.3	12.91	6.21	0.76	4.27	0.76	17.82	693
		daily distance v [km/24h]	9.2	9.2	9.2	9.2	9.2	9.2	9.2	9.2	9.2	9.2						Parc Nat. Montgó	Spain	0.25	3.22	5.08	1.36	14.47	9.59	66.28	81
		pi	3.14159	3.14159	3.14159	3.14159	3.14159	3.14159	3.14159	3.14159	3.14159	3.14159		Cuanto más estrecho el IC 95%, mayor la precisión de la estimación. Con la misma confianza de que 95% de las medias posibles de muestras de igual n obtenidas de la población están entre los extremos del IC 95%, una media de glucemia de 140 mg/dl con un IC 95% 130-150 mg/dl es una estimación más precisa que la misma media, pero con un IC 95% 120-160 mg/dl.				Stalbo	Sweden	0.05	2.27	9.36	0.64	2.81	3.23	114.79	20
		density	0.360316	0	3.06449	10.1407	7.0658	7.2883	2.70237		2.0169		4.07987					Kartdag Wild. Res.	Turkey	0.09	7.98	5.51	0.55	2.45	1.55	63.31	54
																					9.19912	6.44029		7.83925	3.32029	45.1217	290.353
		Variation of IC 96% and St error between Ct5-6-7-8-9-10									Kays 2020
					CT 1-6	CT 1-7	CT 1-8	CT 1-9	CT 1-10		To determine how many cameras were adequate to obtain precise
				Mean	3.2284	2.88469	2.5926	2.37569	2.25086		estimates of occupancy and detection rate, we set two thresholds:
				DS	1.79377	1.87305	1.92085	1.911	1.84444		(a) when the width of the 95% confidence interval changed
				IC	1.43529	1.38755	1.33105	1.2485	1.14318		<1% and remained <1% regardless of added cameras, representing
				Sterr	0.732305	0.707945	0.679122	0.637	0.583263		the point of diminishing return on investment and (b) when
				dif IC	0.0344091	0.0424422	0.0661257	0.0921306			the standard error was <10% of the mean and remained <10% regardless
				dif StEr	0.226832	0.245414	0.261946	0.268133	0.259129		of added cameras, representing a precise measurement.
				Mean	CT10-5	CT10-3	CT10-2	CT10-1	Ct10-A1
				mean	1.36667	2.16117	2.30437	2.40027	2.25086
				DS	2.27639	2.14925	1.99808	1.89105	1.84444			TABLE 2	OCTOBER 2024
				IC	1.82146	0.514634	1.38457	1.23546	1.14318				entire period	cold season	warm season
				Sterr	0.732305	0.707945	0.679122	0.637	0.583263			Y7t	ok	0,035 (516/88)	0,128 ( 2181/282)
				dif IC	0.0344091	0.0424422	0.0661257	0.0921306				km/day	ok	ok	ok
				dif StEr	0.535831	0.327575	0.294711	0.265386	0.259129			r (km)	ok	ok	ok
												Group size (+- SE)	2,1 ( 0,1)	2,3 (2,6)	2,0 (0,1)
												Day range (SE)	11,39 (1,17)	11,59 (1,65)	9,96 (0,86)			2.84334
				Nueva tabla : 16-08-2023 - 19:27:42 - [Versión : 30-04-2020]								Density (indib/km2) (SE)	1,43 (0,58)	0,99 (0,45)	2,6 2 ()1,02
				Prueba de bondad de ajuste (Kolmogorov)								Range ( indiv km2)	0,3 -2,6	0,1 - 1,9	0,6 - 4,6
				Variable	Ajuste	media	varianza	n	Estadistico D	p-valor		95% Conf. Interval	1.1	0.9	2
				cold	Normal(0,1)	1.23	1.42	10	0.54	0.0063		CV(%)	129	145	124
				warm	Normal(0,1)	3.91	11.35	10	0.7	0.0001
	cold	warm
	1.12698	1.60579
	2.28458	4.35057		Nueva tabla : 21-08-2023 - 11:47:57 - [Versión : 30-04-2020]
	0.756804	3.5772											Nueva tabla : 16-08-2023 - 19:26:19 - [Versión : 30-04-2020]
	1.10478	9.2879																		100	4		Land	#	Temperature day	temperature night	Sonnenstunden		Regentage
	3.97743	8.3122		Medidas resumen									Shapiro-Wilks (modificado)										Albanien	1	21.5	10.1	7	0.63	9.2
	0.400944	7.6666																					Belgien	4	13.4	6	4.4	0.83	16.4
	0	2.18271		Variable	n	Media	D.E.	E.E.	CV	Mín	Máx	Asimetría											Bosnien	3	15.7	5.2	4.9	0.722	10.5
	0.349426	1.01293		cold	10	1.14	1.29	0.41	113.58	0	4.23	1.81	Variable	n		Media	D.E.	W*	p(Unilateral D)				Bulgarien	6	17.3	7.7	5.9	0.745	8.2
	0.453241	0.854106		2 years	10	2.32	1.9	0.6	81.94	0.57	6.33	1.08	cold	10		1.23	1.19	0.86	0.1242				Dänemark	8	10.9	4.8	4.7	0.823	12.6
	1.79781	0.244344		warm	10	3.63	3.13	0.99	86.19	0.23	8.63	0.63	warm	10		3.91	3.37	0.84	0.0755				Deutschland	29	12.3	4.6	4.3	0.779	13.1
																							Estland	3	8.4	1.9	4.6	0.806	12.7
																							Finnland	8	6.5	-0.8	5.6	0.795	12.6
																PELIGRA EL PIÑON??							Frankreich	21	17	8.2	5.8	0.758	9.6
																DENSIDAD	JAB/HA	CONSUMO DÍA	CONSUMO MES	DISP KG/HA	QUEDAN		Gibraltar	1	22	13.7	7.3	0.737	6
																3.77289	0.0377289	3	90	300	210		Griechenland	17	21.8	13.7	7.6	0.667	6.5
																					0.7		Grossbritannien	28	12.7	6.4	3.9	0.808	13.3
Jahr	Monat	cam ID	PA2																				Irland	5	13.4	6.5	3.8	0.832	13.8
		number of days	31																				Island	3	7.1	2	3.2	0.78	16
		sum of pics y	0												DENSITY VALUES FOR INFOSTAT								Italien	34	19.3	11.2	6.3	0.733	6.6
		radius r [km]	0.008												cold	warm	2 years						Kosovo	1	14.4	4.4	6.2	0.691	10.8
		detection angle in °	46.54	46.54	46.54	46.54	46.54	46.54	46.54	46.54	46.54	46.54			0.200659	1.4919	0.935597						Kroatien	7	18.2	10.9	6.4	0.677	9.6
		detection angle in rad	0.618	0.618	0.618	0.618	0.618	0.618	0.618	0.618	0.618	0.618			2.42963	4.04202	3.27041						Lettland	3	9.6	2.9	5.1	0.803	13.7
		mean group size g	0	3.5	2.86	1.6	2.63	0	0	5	1.6	0			0.804855	3.32349	1.91547						Litauen	5	10.5	2.8	4.7	0.798	12.3
		daily distance v [km/24h]	9.2	9.2	9.2	9.2	9.2	9.2	9.2	9.2	9.2	9.2			1.17492	8.62918	3.73003						Luxemburg	1	13.2	5.5	4.5	0.807	15.2
		pi	3.14159	3.14159	3.14159	3.14159	3.14159	3.14159	3.14159	3.14159	3.14159	3.14159			4.22997	7.72269	6.33286						Malta	1	21.3	16.1	7.9	0.7	5.1
2020	Jan	density	0	#VALUE!	0.0373043	0.117001	0.161424	0	0	#DIV/0!	0.036188	0			0.426401	7.12287	3.81517						Mazedonien	2	20	9.3	6.7	0.728	7.6
															0	2.02791	0.849149						Moldawien	1	14.7	5.4	5.9	0.732	6.6
															0.371612	0.941091	0.56577						Montenegro	2	18.8	8.8	6.9	0.646	9.1
															0.482019	0.793531	0.661155						Niederlande	6	13.2	5.7	4	0.81	12
		cam ID	PA2	P1	P2	P3	P5	P6	P7	P8	P9	MOM3			1.26771	0.227015	1.16406						Norwegen	16	8.6	2.6	3.6	0.774	16.1
		number of days	4	28	23	23	23	23	23	23	0	23											Österreich	6	13.7	4.3	4.9	0.763	13.5
		sum of pics y	0	0	0	0	0	0	0	0	0	0											Polen	13	12.1	3.9	4.3	0.797	10.7
		radius r [km]	0.008	0.008	0.008	0.008	0.008	0.008	0.008	0.008	0.008	0.008											Portugal	9	20.8	14.1	6.6	0.71	9
		detection angle in °	46.54	46.54	46.54	46.54	46.54	46.54	46.54	46.54	46.54	46.54											Rumänien	3	15.3	4.3	5.5	0.749	11.4
		detection angle in rad	0.618	0.618	0.618	0.618	0.618	0.618	0.618	0.618	0.618	0.618											Schweden	13	9	1.9	4.7	0.811	11.1
		mean group size g	0	3.5	2.86	1.6	2.63	0	0	5	1.6	0											Schweiz	6	14.2	5.5	5	0.728	11.3
		daily distance v [km/24h]	9.2	9.2	9.2	9.2	9.2	9.2	9.2	9.2	9.2	9.2											Serbien	4	16.3	6.8	5.7	0.718	11.7
		pi	3.14159	3.14159	3.14159	3.14159	3.14159	3.14159	3.14159	3.14159	3.14159	3.14159											Slowakei	4	13.9	4.4	5.4	0.783	9.5
2020	Feb	density	0	0	0	0	0	0	0	0	#DIV/0!	0											Slowenien	4	15.2	5.6	4.9	0.747	12.7
																							Spanien	23	19.9	11	6.8	0.707	7.9
																							Tschechien	6	13.1	4.1	4.6	0.789	11.1
		cam ID	PA2	P1	P2	P3	P5	P6	P7	P8	P9	MOM3											Ukraine	6	14.2	5.3	5.8	0.741	8.8
		number of days	6	31	31	31	31	31	31	31	0	31											Ungarn	6	14.8	6.1	5.5	0.747	8.8
		sum of pics y	0	0	0	0	0	3	0	1	0	3											Weissrussland	3	10.8	2.4	4.8	0.776	9.5
		radius r [km]	0.0058	0.0058	0.0058	0.0058	0.0058	0.0058	0.0058	0.0058	0.0058	0.0058											Zypern	3	26.1	13.3	9.2	0.625	3.7
		detection angle in °	46.54	46.54	46.54	46.54	46.54	46.54	46.54	46.54	46.54	46.54													14.9073	6.55122	5.48537	0.751268	10.6317
		detection angle in rad	0.618	0.618	0.618	0.618	0.618	0.618	0.618	0.618	0.618	0.618
		mean group size g	0	3.5	2.86	1.6	2.63	1	0	1	1.6	1
		daily distance v [km/24h]	14.1	14.1	14.1	14.1	14.1	14.1	14.1	14.1	14.1	14.1
		pi	3.14159	3.14159	3.14159	3.14159	3.14159	3.14159	3.14159	3.14159	3.14159	3.14159
2020	Mar	density	0	0	0	0	0	1.42001	0	0.473338	0	1.42001																https://www.klimatabelle.de/klima/klimatabelle-europa.htm
		cam ID	PA2	P1	P2	P3	P5	P6	P7	P8	P9	MOM3
		number of days	0	30	30	30	30	30	30	30	0	30
		sum of pics y	0	0	1	0	0	5	1	2	0	0
		radius r [km]	0.0058	0.0058	0.0058	0.0058	0.0058	0.0058	0.0058	0.0058	0.0058	0.0058
		detection angle in °	46.54	46.54	46.54	46.54	46.54	46.54	46.54	46.54	46.54	46.54
		detection angle in rad	0.618	0.618	0.618	0.618	0.618	0.618	0.618	0.618	0.618	0.618
		mean group size g	0	3.5	1	1.6	2.63	5	3	2.5	1.6	0
		daily distance v [km/24h]	14.1	14.1	14.1	14.1	14.1	14.1	14.1	14.1	14.1	14.1
		pi	3.14159	3.14159	3.14159	3.14159	3.14159	3.14159	3.14159	3.14159	3.14159	3.14159
2020	April	density	0	0	0.489116	0	0	12.2279	1.46735	2.44558	0	0
		cam ID	PA2	P1	P2	P3	P5	P6	P7	P8	P9	MOM3
		number of days	0	31	31	31	8	31	31	31	0	31
		sum of pics y	0	1	1	0	0	1	0	7	0	4
		radius r [km]	0.008	0.008	0.008	0.008	0.008	0.008	0.008	0.008	0.008	0.008
		detection angle in °	46.54	46.54	46.54	46.54	46.54	46.54	46.54	46.54	46.54	46.54
		detection angle in rad	0.618	0.618	0.618	0.618	0.618	0.618	0.618	0.618	0.618	0.618
		mean group size g	0	1	1	0	0	1	0	1	0	4
		daily distance v [km/24h]	9.2	9.2	9.2	9.2	9.2	9.2	9.2	9.2	9.2	9.2
		pi	3.14159	3.14159	3.14159	3.14159	3.14159	3.14159	3.14159	3.14159	3.14159	3.14159
2020	May	density	#DIV/0!	0.525945	0.525945	0	0	0.525945	0	3.68162	#DIV/0!	8.41513
		cam ID	PA2	P1	P2	P3	P5	P6	P7	P8	P9	MOM3
		number of days	0	30	30	30	0	30	30	30	0	30
		sum of pics y	1	4	0	0	0	0	0	0	0	0
		radius r [km]	0.008	0.008	0.008	0.008	0.008	0.008	0.008	0.008	0.008	0.008
		detection angle in °	46.54	46.54	46.54	46.54	46.54	46.54	46.54	46.54	46.54	46.54
		detection angle in rad	0.618	0.618	0.618	0.618	0.618	0.618	0.618	0.618	0.618	0.618
		mean group size g	1	1	2.86	1.6	2.63	0	0	5	1.6	0
		daily distance v [km/24h]	9.2	9.2	9.2	9.2	9.2	9.2	9.2	9.2	9.2	9.2
		pi	3.14159	3.14159	3.14159	3.14159	3.14159	3.14159	3.14159	3.14159	3.14159	3.14159
2020	June	density	#DIV/0!	2.17391	0	0	#DIV/0!	0	0	0	#DIV/0!	0
		cam ID	PA2	P1	P2	P3	P5	P6	P7	P8	P9	MOM3
		number of days	0	0	31	31	0	31	31	31	0	31
		sum of pics y	0	0	1	0	0	0	0	0	0	0
		radius r [km]	0.008	0.008	0.008	0.008	0.008	0.008	0.008	0.008	0.008	0.008
		detection angle in °	46.54	46.54	46.54	46.54	46.54	46.54	46.54	46.54	46.54	46.54
		detection angle in rad	0.618	0.618	0.618	0.618	0.618	0.618	0.618	0.618	0.618	0.618
		mean group size g	0	3.5	1	1.6	2.63	0	0	5	1.6	0
		daily distance v [km/24h]	9.2	9.2	9.2	9.2	9.2	9.2	9.2	9.2	9.2	9.2
		pi	3.14159	3.14159	3.14159	3.14159	3.14159	3.14159	3.14159	3.14159	3.14159	3.14159
2020	July	density	#DIV/0!	#DIV/0!	0.525945	0	#DIV/0!	0	0	0	#DIV/0!	0
		cam ID	PA2	P1	P2	P3	P5	P6	P7	P8	P9	MOM3
		number of days	0	0	31	31	0	31	31	31	0	31
		sum of pics y	0	0	0	0	0	0	0	0	0	1
		radius r [km]	0.008	0.008	0.008	0.008	0.008	0.008	0.008	0.008	0.008	0.008
		detection angle in °	46.54	46.54	46.54	46.54	46.54	46.54	46.54	46.54	46.54	46.54
		detection angle in rad	0.618	0.618	0.618	0.618	0.618	0.618	0.618	0.618	0.618	0.618
		mean group size g	0	3.5	2.86	1.6	2.63	0	0	5	1.6	1
		daily distance v [km/24h]	9.2	9.2	9.2	9.2	9.2	9.2	9.2	9.2	9.2	9.2
		pi	3.14159	3.14159	3.14159	3.14159	3.14159	3.14159	3.14159	3.14159	3.14159	3.14159
2020	August	density	#DIV/0!	#DIV/0!	0	0	#DIV/0!	0	0	0	#DIV/0!	0.525945
		cam ID	PA2	P1	P2	P3	P5	P6	P7	P8	P9	MOM3
		number of days	6	6	24	30	0	24	24	30	0	30
		sum of pics y	0	0	0	0	0	0	0	0	0	0
		radius r [km]	0.008	0.008	0.008	0.008	0.008	0.008	0.008	0.008	0.008	0.008
		detection angle in °	46.54	46.54	46.54	46.54	46.54	46.54	46.54	46.54	46.54	46.54
		detection angle in rad	0.618	0.618	0.618	0.618	0.618	0.618	0.618	0.618	0.618	0.618
		mean group size g	0	3.5	2.86	1.6	2.63	0	0	5	1.6	0
		daily distance v [km/24h]	9.2	9.2	9.2	9.2	9.2	9.2	9.2	9.2	9.2	9.2
		pi	3.14159	3.14159	3.14159	3.14159	3.14159	3.14159	3.14159	3.14159	3.14159	3.14159
2020	September	density	0	0	0	0	#DIV/0!	0	0	0	#DIV/0!	0
		cam ID	PA2	P1	P2	P3	P5	P6	P7	P8	P9	MOM3
		number of days	31	31	0	31	0	0	0	31	0	31
		sum of pics y	2	5	0	0	0	0	0	0	0	0
		radius r [km]	0.008	0.008	0.008	0.008	0.008	0.008	0.008	0.008	0.008	0.008
		detection angle in °	46.54	46.54	46.54	46.54	46.54	46.54	46.54	46.54	46.54	46.54
		detection angle in rad	0.618	0.618	0.618	0.618	0.618	0.618	0.618	0.618	0.618	0.618
		mean group size g	2	4.8	2.86	1.6	2.63	0	0	5	1.6	0
		daily distance v [km/24h]	9.2	9.2	9.2	9.2	9.2	9.2	9.2	9.2	9.2	9.2
		pi	3.14159	3.14159	3.14159	3.14159	3.14159	3.14159	3.14159	3.14159	3.14159	3.14159
2020	Oct	density	2.10378	12.6227	#DIV/0!	0	#DIV/0!	#DIV/0!	#DIV/0!	0	#DIV/0!	0
		cam ID	PA2	P1	P2	P3	P5	P6	P7	P8	P9	MOM3
		number of days	30	30	0	30	0	0	0	30	0	30
		sum of pics y	5	5	0	1	0	0	0	0	0	0
		radius r [km]	0.008	0.008	0.008	0.008	0.008	0.008	0.008	0.008	0.008	0.008
		detection angle in °	46.54	46.54	46.54	46.54	46.54	46.54	46.54	46.54	46.54	46.54
		detection angle in rad	0.618	0.618	0.618	0.618	0.618	0.618	0.618	0.618	0.618	0.618
		mean group size g	1	1.8	2.86	1	2.63	0	0	5	1.6	0
		daily distance v [km/24h]	9.2	9.2	9.2	9.2	9.2	9.2	9.2	9.2	9.2	9.2
		pi	3.14159	3.14159	3.14159	3.14159	3.14159	3.14159	3.14159	3.14159	3.14159	3.14159
2020	Nov	density	2.71738	4.89129	#DIV/0!	0.543477	#DIV/0!	#DIV/0!	#DIV/0!	0	#DIV/0!	0
		cam ID	PA2	P1	P2	P3	P5	P6	P7	P8	P9	MOM3
		number of days	31	31	0	31	0	0	0	31	0	31
		sum of pics y	2	5	0	3	0	0	0	0	0	1
		radius r [km]	0.008	0.008	0.008	0.008	0.008	0.008	0.008	0.008	0.008	0.008
		detection angle in °	46.54	46.54	46.54	46.54	46.54	46.54	46.54	46.54	46.54	46.54
		detection angle in rad	0.618	0.618	0.618	0.618	0.618	0.618	0.618	0.618	0.618	0.618
		mean group size g	2	1	2.86	4	2.63	0	0	5	1.6	1
		daily distance v [km/24h]	9.2	9.2	9.2	9.2	9.2	9.2	9.2	9.2	9.2	9.2
		pi	3.14159	3.14159	3.14159	3.14159	3.14159	3.14159	3.14159	3.14159	3.14159	3.14159
2020	Dez	density	2.10378	2.62973	#DIV/0!	6.31135	#DIV/0!	#DIV/0!	#DIV/0!	0	#DIV/0!	0.525945
		cam ID	PA2	P1	P2	P3	P5	P6	P7	P8	P9	MOM3
		number of days	31	31	0	31	0	0	0	0	0	0
		sum of pics y	2	8	0	0	0	0	0	0	0	0
		radius r [km]	0.008	0.008	0.008	0.008	0.008	0.008	0.008	0.008	0.008	0.008
		detection angle in °	46.54	46.54	46.54	46.54	46.54	46.54	46.54	46.54	46.54	46.54
		detection angle in rad	0.618	0.618	0.618	0.618	0.618	0.618	0.618	0.618	0.618	0.618
		mean group size g	1	2.875	0	0	0	0	0	0	0	0
		daily distance v [km/24h]	9.2	9.2	9.2	9.2	9.2	9.2	9.2	9.2	9.2	9.2
		pi	3.14159	3.14159	3.14159	3.14159	3.14159	3.14159	3.14159	3.14159	3.14159	3.14159
2021	Jan	density	1.05189	12.0967	#DIV/0!	0	#DIV/0!	#DIV/0!	#DIV/0!	#DIV/0!	#DIV/0!	#DIV/0!
		cam ID	PA2	P1	P2	P3	P5	P6	P7	P8	P9	MOM3
		number of days	28	28	25	28	0	0	25	25	25	0
		sum of pics y	5	3	4	4	0	0	0	1	0	0
		radius r [km]	0.008	0.008	0.008	0.008	0.008	0.008	0.008	0.008	0.008	0.008
		detection angle in °	46.54	46.54	46.54	46.54	46.54	46.54	46.54	46.54	46.54	46.54
		detection angle in rad	0.618	0.618	0.618	0.618	0.618	0.618	0.618	0.618	0.618	0.618
		mean group size g	1.4	4	1.25	4.25	0	0	0	4	0	0
		daily distance v [km/24h]	9.2	9.2	9.2	9.2	9.2	9.2	9.2	9.2	9.2	9.2
		pi	3.14159	3.14159	3.14159	3.14159	3.14159	3.14159	3.14159	3.14159	3.14159	3.14159
2021	Feb	density	4.07608	6.98756	3.26086	9.89905	#DIV/0!	#DIV/0!	0	2.60869	0	#DIV/0!
		cam ID	PA2	P1	P2	P3	P5	P6	P7	P8	P9	MOM3
		number of days	31	31	31	31	0	0	31	31	31	0
		sum of pics y	5	3	10	2	0	0	0	1	3	0
		radius r [km]	0.0058	0.0058	0.0058	0.0058	0.0058	0.0058	0.0058	0.0058	0.0058	0.0058
		detection angle in °	46.54	46.54	46.54	46.54	46.54	46.54	46.54	46.54	46.54	46.54
		detection angle in rad	0.618	0.618	0.618	0.618	0.618	0.618	0.618	0.618	0.618	0.618
		mean group size g	1	2.33	1.9	1	0	0	0	7	2	0
		daily distance v [km/24h]	14.1	14.1	14.1	14.1	14.1	14.1	14.1	14.1	14.1	14.1
		pi	3.14159	3.14159	3.14159	3.14159	3.14159	3.14159	3.14159	3.14159	3.14159	3.14159
2021	Mar	density	2.36669	3.30863	8.99342	0.946676	0	0	0	3.31337	2.84003	0
		cam ID	PA2	P1	P2	P3	P5	P6	P7	P8	P9	MOM3
		number of days	30	30	30	30	0	0	30	30	30	0
		sum of pics y	5	3	4	15	0	0	1	0	1	0
		radius r [km]	0.0058	0.0058	0.0058	0.0058	0.0058	0.0058	0.0058	0.0058	0.0058	0.0058
		detection angle in °	46.54	46.54	46.54	46.54	46.54	46.54	46.54	46.54	46.54	46.54
		detection angle in rad	0.618	0.618	0.618	0.618	0.618	0.618	0.618	0.618	0.618	0.618
		mean group size g	2.6	1.67	1.75	2.87	0	0	1	0	1	0
		daily distance v [km/24h]	14.1	14.1	14.1	14.1	14.1	14.1	14.1	14.1	14.1	14.1
		pi	3.14159	3.14159	3.14159	3.14159	3.14159	3.14159	3.14159	3.14159	3.14159	3.14159
2021	April	density	6.35851	2.45047	3.42381	21.0564	0	0	0.489116	0	0.489116	0	AVERAGE MARCH APRIL 20-21
															1.94819
		cam ID	PA2	P1	P2	P3	P5	P6	P7	P8	P9	MOM3
		number of days	31	31	31	31	0	0	31	31	31	0
		sum of pics y	0	1	3	5	0	0	0	1	4	0
		radius r [km]	0.008	0.008	0.008	0.008	0.008	0.008	0.008	0.008	0.008	0.008
		detection angle in °	46.54	46.54	46.54	46.54	46.54	46.54	46.54	46.54	46.54	46.54
		detection angle in rad	0.618	0.618	0.618	0.618	0.618	0.618	0.618	0.618	0.618	0.618
		mean group size g	0	1	2.67	1.6	0	0	0	5	1.75	0
		daily distance v [km/24h]	9.2	9.2	9.2	9.2	9.2	9.2	9.2	9.2	9.2	9.2
		pi	3.14159	3.14159	3.14159	3.14159	3.14159	3.14159	3.14159	3.14159	3.14159	3.14159
2021	May	density	0	0.525945	4.21282	4.20756	#DIV/0!	#DIV/0!	0	2.62973	3.68162	#DIV/0!
		cam ID	PA2	P1	P2	P3	P5	P6	P7	P8	P9	MOM3
		number of days	30	30	30	30	23	0	30	30	30	0
		sum of pics y	0	1	5	6	5	0	0	0	1	0
		radius r [km]	0.008	0.008	0.008	0.008	0.008	0.008	0.008	0.008	0.008	0.008
		detection angle in °	46.54	46.54	46.54	46.54	46.54	46.54	46.54	46.54	46.54	46.54
		detection angle in rad	0.618	0.618	0.618	0.618	0.618	0.618	0.618	0.618	0.618	0.618
		mean group size g	0	6	3	1.83	2	0	0	0	1	0
		daily distance v [km/24h]	9.2	9.2	9.2	9.2	9.2	9.2	9.2	9.2	9.2	9.2
		pi	3.14159	3.14159	3.14159	3.14159	3.14159	3.14159	3.14159	3.14159	3.14159	3.14159
2021	Jun	density	0	3.26086	8.15215	5.96738	7.08883	#DIV/0!	0	0	0.543477	#DIV/0!
		cam ID	PA2	P1	P2	P3	P5	P6	P7	P8	P9	MOM3
		number of days	31	31	31	31	31	0	31	31	31	0
		sum of pics y	0	0	0	2	5	0	0	0	0	0
		radius r [km]	0.008	0.008	0.008	0.008	0.008	0.008	0.008	0.008	0.008	0.008
		detection angle in °	46.54	46.54	46.54	46.54	46.54	46.54	46.54	46.54	46.54	46.54
		detection angle in rad	0.618	0.618	0.618	0.618	0.618	0.618	0.618	0.618	0.618	0.618
		mean group size g	0	0	0	1.5	3.6	0	0	0	0	0
		daily distance v [km/24h]	9.2	9.2	9.2	9.2	9.2	9.2	9.2	9.2	9.2	9.2
		pi	3.14159	3.14159	3.14159	3.14159	3.14159	3.14159	3.14159	3.14159	3.14159	3.14159
2021	Jul	density	0	0	0	1.57784	9.46702	#DIV/0!	0	0	0	#DIV/0!
		cam ID	PA2	P1	P2	P3	P5	P6	P7	P8	P9	MOM3
		number of days	31	31	31	31	31	0	31	31	31	0
		sum of pics y	0	0	0	1	0	0	0	0	0	0
		radius r [km]	0.008	0.008	0.008	0.008	0.008	0.008	0.008	0.008	0.008	0.008
		detection angle in °	46.54	46.54	46.54	46.54	46.54	46.54	46.54	46.54	46.54	46.54
		detection angle in rad	0.618	0.618	0.618	0.618	0.618	0.618	0.618	0.618	0.618	0.618
		mean group size g	0	0	0	1	0	0	0	0	0	0
		daily distance v [km/24h]	9.2	9.2	9.2	9.2	9.2	9.2	9.2	9.2	9.2	9.2
		pi	3.14159	3.14159	3.14159	3.14159	3.14159	3.14159	3.14159	3.14159	3.14159	3.14159
2021	Aug	density	0	0	0	0.525945	0	#DIV/0!	0	0	0	#DIV/0!
		cam ID	PA2	P1	P2	P3	P5	P6	P7	P8	P9	MOM3
		number of days	30	30	30	30	30	0	30	30	30	0
		sum of pics y	0	0	0	0	0	0	0	0	0	0
		radius r [km]	0.008	0.008	0.008	0.008	0.008	0.008	0.008	0.008	0.008	0.008
		detection angle in °	46.54	46.54	46.54	46.54	46.54	46.54	46.54	46.54	46.54	46.54
		detection angle in rad	0.618	0.618	0.618	0.618	0.618	0.618	0.618	0.618	0.618	0.618
		mean group size g	0	0	0	0	0	0	0	0	0	0
		daily distance v [km/24h]	9.2	9.2	9.2	9.2	9.2	9.2	9.2	9.2	9.2	9.2
		pi	3.14159	3.14159	3.14159	3.14159	3.14159	3.14159	3.14159	3.14159	3.14159	3.14159
2021	Sep	density	0	0	0	0	0	#DIV/0!	0	0	0	#DIV/0!
		cam ID	PA2	P1	P2	P3	P5	P6	P7	P8	P9	MOM3
		number of days	31	9	31	20	31	9	30	21	31	0
		sum of pics y	0	0	0	1	1	0	0	0	0	0
		radius r [km]	0.008	0.008	0.008	0.008	0.008	0.008	0.008	0.008	0.008	0.008
		detection angle in °	46.54	46.54	46.54	46.54	46.54	46.54	46.54	46.54	46.54	46.54
		detection angle in rad	0.618	0.618	0.618	0.618	0.618	0.618	0.618	0.618	0.618	0.618
		mean group size g	0	0	0	1	1	0	0	0	0	0
		daily distance v [km/24h]	9.2	9.2	9.2	9.2	9.2	9.2	9.2	9.2	9.2	9.2
		pi	3.14159	3.14159	3.14159	3.14159	3.14159	3.14159	3.14159	3.14159	3.14159	3.14159
2021	Oct	density	0	0	0	0.815215	0.525945	0	0	0	0	#DIV/0!
		cam ID	PA2	P1	P2	P3	P5	P6	P7	P8	P9	MOM3
		number of days	30	0	30	0	30	30	30	0	30	0
		sum of pics y	0	0	0	0	0	0	0	0	0	0
		radius r [km]	0.008	0.008	0.008	0.008	0.008	0.008	0.008	0.008	0.008	0.008
		detection angle in °	46.54	46.54	46.54	46.54	46.54	46.54	46.54	46.54	46.54	46.54
		detection angle in rad	0.618	0.618	0.618	0.618	0.618	0.618	0.618	0.618	0.618	0.618
		mean group size g	0	0	0	0	0	0	0	0	0	0
		daily distance v [km/24h]	9.2	9.2	9.2	9.2	9.2	9.2	9.2	9.2	9.2	9.2
		pi	3.14159	3.14159	3.14159	3.14159	3.14159	3.14159	3.14159	3.14159	3.14159	3.14159
2021	Nov	density	0	#DIV/0!	0	#DIV/0!	0	0	0	#DIV/0!	0	#DIV/0!
		cam ID	PA2	P1	P2	P3	P5	P6	P7	P8	P9	MOM3
		number of days	31	0	31	0	31	31	31	0	31	0
		sum of pics y	0	0	0	0	0	0	0	0	0	0
		radius r [km]	0.008	0.008	0.008	0.008	0.008	0.008	0.008	0.008	0.008	0.008
		detection angle in °	46.54	46.54	46.54	46.54	46.54	46.54	46.54	46.54	46.54	46.54
		detection angle in rad	0.618	0.618	0.618	0.618	0.618	0.618	0.618	0.618	0.618	0.618
		mean group size g	0	0	0	0	0	0	0	0	0	0
		daily distance v [km/24h]	9.2	9.2	9.2	9.2	9.2	9.2	9.2	9.2	9.2	9.2
		pi	3.14159	3.14159	3.14159	3.14159	3.14159	3.14159	3.14159	3.14159	3.14159	3.14159
2021	Dez	density	0	#DIV/0!	0	#DIV/0!	0	0	0	#DIV/0!	0	#DIV/0!
		cam ID	PA2	P1	P2	P3	P5	P6	P7	P8	P9	MOM3
		number of days	31	31	31	0	31	31	31	31	31	0
		sum of pics y	1	0	1	0	2	1	1	0	1	0
		radius r [km]	0.008	0.008	0.008	0.008	0.008	0.008	0.008	0.008	0.008	0.008
		detection angle in °	46.54	46.54	46.54	46.54	46.54	46.54	46.54	46.54	46.54	46.54
		detection angle in rad	0.618	0.618	0.618	0.618	0.618	0.618	0.618	0.618	0.618	0.618
		mean group size g	1	0	1	0	1	1	4	0	1	0
		daily distance v [km/24h]	9.2	9.2	9.2	9.2	9.2	9.2	9.2	9.2	9.2	9.2
		pi	3.14159	3.14159	3.14159	3.14159	3.14159	3.14159	3.14159	3.14159	3.14159	3.14159
2022	Jan	density	0.525945	0	0.525945	#DIV/0!	1.05189	0.525945	2.10378	0	0.525945	#DIV/0!
		cam ID	PA2	P1	P2	P3	P5	P6	P7	P8	P9	MOM3
		number of days	28	0	28	0	28	28	28	0	28	0
		sum of pics y	1	0	3	0	2	3	0	0	1	0
		radius r [km]	0.008	0.008	0.008	0.008	0.008	0.008	0.008	0.008	0.008	0.008
		detection angle in °	46.54	46.54	46.54	46.54	46.54	46.54	46.54	46.54	46.54	46.54
		detection angle in rad	0.618	0.618	0.618	0.618	0.618	0.618	0.618	0.618	0.618	0.618
		mean group size g	3	0	2	0	1	2	0	0	1	0
		daily distance v [km/24h]	9.2	9.2	9.2	9.2	9.2	9.2	9.2	9.2	9.2	9.2
		pi	3.14159	3.14159	3.14159	3.14159	3.14159	3.14159	3.14159	3.14159	3.14159	3.14159
2022	Feb	density	1.74689	#DIV/0!	3.49378	#DIV/0!	1.16459	3.49378	0	#DIV/0!	0.582297	#DIV/0!
		cam ID	PA2	P1	P2	P3	P5	P6	P7	P8	P9	MOM3
		number of days	31	18	31	31	31	31	31	0	31	0
		sum of pics y	0	0	10	8	8	10	12	0	2	0
		radius r [km]	0.008	0.008	0.008	0.008	0.008	0.008	0.008	0.008	0.008	0.008
		detection angle in °	46.54	46.54	46.54	46.54	46.54	46.54	46.54	46.54	46.54	46.54
		detection angle in rad	0.618	0.618	0.618	0.618	0.618	0.618	0.618	0.618	0.618	0.618
		mean group size g	0	0	0	0	0	0	0	0	1	0
		daily distance v [km/24h]	9.2	9.2	9.2	9.2	9.2	9.2	9.2	9.2	9.2	9.2
		pi	3.14159	3.14159	3.14159	3.14159	3.14159	3.14159	3.14159	3.14159	3.14159	3.14159
2022	Mar	density	0	0	0	0	0	0	0	#DIV/0!	1.05189	#DIV/0!
		cam ID	PA2	P1	P2	P3	P5	P6	P7	P8	P9	MOM3
		number of days	30	16	30	30	30	30	30	0	30	0
		sum of pics y	0	0	4	6	25	15	2	0	2	0
		radius r [km]	0.008	0.008	0.008	0.008	0.008	0.008	0.008	0.008	0.008	0.008
		detection angle in °	46.54	46.54	46.54	46.54	46.54	46.54	46.54	46.54	46.54	46.54
		detection angle in rad	0.618	0.618	0.618	0.618	0.618	0.618	0.618	0.618	0.618	0.618
		mean group size g	0	0	1.25	1.66	1.8	3	1	0	3	0
		daily distance v [km/24h]	9.2	9.2	9.2	9.2	9.2	9.2	9.2	9.2	9.2	9.2
		pi	3.14159	3.14159	3.14159	3.14159	3.14159	3.14159	3.14159	3.14159	3.14159	3.14159
	April	density	0	0	2.71738	5.41303	24.4565	24.4565	1.08695	#DIV/0!	3.26086	#DIV/0!
		cam ID	PA2	P1	P2	P3	P5	P6	P7	P8	P9	MOM3
		number of days	31	0	31	31	31	31	31	0	5	0
		sum of pics y	0	0	0	0	0	0	0	0	0	0
		radius r [km]	0.008	0.008	0.008	0.008	0.008	0.008	0.008	0.008	0.008	0.008
		detection angle in °	46.54	46.54	46.54	46.54	46.54	46.54	46.54	46.54	46.54	46.54
		detection angle in rad	0.618	0.618	0.618	0.618	0.618	0.618	0.618	0.618	0.618	0.618
		mean group size g	0	0	0	0	0	0	0	0	0	0
		daily distance v [km/24h]	9.2	9.2	9.2	9.2	9.2	9.2	9.2	9.2	9.2	9.2
		pi	3.14159	3.14159	3.14159	3.14159	3.14159	3.14159	3.14159	3.14159	3.14159	3.14159
	May	density	0	#DIV/0!	0	0	0	0	0	#DIV/0!	0	#DIV/0!
												aver	SD	Cof Var
		1	2	1	1	2	1	2	1	1	1	1.3	0.483046	37.1574		IC
		5	7	9	15	3	1	18	25	54	31	16.8	16.3081	97.0723		0.299389
																10.1077

## Sheet: changes in Tab 2
	entire	cold	warm
y/t	0,07 (370/4703)	0,03 (88/2516)	0,12 (288/2187)
km/day	11.39	11.59	9.96
r	0.008	0.008	0.008
group size (SE)	2,0 (0,1)	2,3 ( 2,6)	2,0 (0,1)
density	1.43	0.99	2
range	0,6-2,1	0,06-1,1	1,1-4,0
95% CI	1.14	0.94	2.01
CV	120.6	145	124.1
group size low 95%CI	1.804	-2.796	1.804
group size upper 95%CI	2.196	7.396	2.196
	0.392	10.192	0.392
aver group size	2	2.3	2
SE group size	0.1	2.6	0.1
density low 95%CI	2.57699	1.93658	4.63447
density upper 95%CI	0.290638	0.0522468	0.603603
								#VALUE!
	Recalculando velocidad y actuividad jabali
	entire per	cold	warm
act	0.441	0.448	0.393
in hr	10.584	10.752	9.432
km/day	16.5	18.9	14.1
vel km7hr	1.55896	1.75781	1.49491
m/s	0.43	0.49	0.42
m/hr	1548	1764	1512
km/hr	1.548	1.764	1.512	VER ESTE ERROR
km/day	16.384	18.9665	14.2612
m/s	0.79	0.95	0.73
km/hr	2.84	3.42	2.628	de un converter en google
km/day	30.0586	36.7718	24.7873

## Sheet: density para boxplot
	cam ID	PA2	P1	P2	P3	P5	P6	P7	P8	P9	MOM3			cam ID	Cold	Warm
	Cold	0.223736	2.70905	0.897415	1.31004	4.71642	0.475438		0.414348	0.537452	1.4135			PA2	0.223736	1.5497
	Warm	1.5497	4.19861	3.45225	8.9635	8.02188	7.39882	2.10648	0.977552	0.824274	0.23581			P1	2.70905	4.19861
														P2	0.897415	3.45225
														P3	1.31004	8.9635
	Cold	0.223736	2.70905	0.897415	1.31004	4.71642	0.475438	0.414348	0.537452	1.4135				P5	4.71642	8.02188
	Warm	1.5497	4.19861	3.45225	8.9635	8.02188	7.39882	2.10648	0.977552	0.824274	0.23581			P6	0.475438	7.39882
														P7		2.10648
														P8	0.414348	0.977552
														P9	0.537452	0.824274
														MOM3	1.4135	0.23581
